# Supplementary material for: A Randomized Controlled Pilot Study of the Food Order Behavioral Intervention in Prediabetes
Source: Nutrients. 2023 Oct 20;15(20):4452. doi: 10.3390/nu15204452 (PMC10610476; doi:10.3390/nu15204452)
Supplement: Supplementary file 1 [file nutrients-15-04452-s001.zip]

Archive with 1 entries (1 files):
- nutrients-2637359-supplementary.pdf
